# Supplementary material for: Fluorescence Properties of Novel Multiresonant Indolocarbazole Derivatives for Deep-Blue OLEDs from Multiscale Computer Modelling
Source: Molecules. 2025 Jan 10;30(2):255. doi: 10.3390/molecules30020255 (PMC11767244; doi:10.3390/molecules30020255)
Supplement: Supplementary file 1 [file molecules-30-00255-s001.zip]

Archive with 1 entries (1 files):
- molecules-3379578-supplementary.pdf
